# Supplementary material for: Serum creatinine to cystatin C ratio is a prognostic indicator in esophageal squamous cell carcinoma receiving neoadjuvant immunochemotherapy
Source: Front Immunol. 2025 Sep 17;16:1645874. doi: 10.3389/fimmu.2025.1645874 (PMC12484131; doi:10.3389/fimmu.2025.1645874)
Supplement: Supplementary Table 1 — Multicollinearity analysis of various hematological indices. CCR: creatinine to cystatin C ratio; NLR: neutrophil to lymphocyte ratio; PLR: platelet to lymphocyte ratio; PNI: prognostic nutritional index; VIF: variance inflation factor. [file Table1.xlsx]

## Sheet: CCR SPSS最终数据
DFSstatus	DFS	OS	OSstatus	age	sex	pCR	BMI	smoking	drinking	tumor location	surgical method	operative time	operative blood loss	stay after surgery	anastomotic leakage	respiratory complications	recurrent nerve injure	chylothorax	differentiation	vessel invasion	perineural invasion	tumor length	adjuvant therapy	ypT stage	ypN stage	CRE	CYC	CCR	ALB	NEU	PLT	LYM	NLR	PLR	PNI
0	43	43	0	47	1	1	20.38	1	1	1	0	305	120	12	0	0	0	0	1	0	0	0	0	0	0	88.3	0.63	140.16	4.38	3.9	255	1.3	3	196.15	50.3
0	48	48	0	64	0	1	21.64	0	0	1	0	180	80	11	0	0	0	0	1	0	0	0	0	0	0	74.6	0.64	116.56	4.12	4.1	223	1.4	2.93	159.29	48.2
0	47	47	0	67	1	0	25.14	0	0	1	0	210	100	10	0	0	0	0	1	0	0	1.2	0	1	1	89.5	0.75	119.33	3.91	3.7	257	1.9	1.95	135.26	48.6
1	24	43	0	72	1	0	19.13	0	1	1	0	220	100	10	0	0	0	0	1	0	0	4	1	2	1	72.5	0.72	100.69	4.35	3.2	193	1.8	1.78	107.22	52.5
0	47	47	0	72	1	0	23.15	1	0	1	0	300	200	13	0	0	0	0	1	0	0	3	1	1	1	68.5	0.77	88.96	4.23	4.1	195	1	4.1	195	47.3
1	15	37	0	52	1	0	22.04	1	0	2	0	180	100	12	0	0	0	0	1	0	0	2.7	0	1	0	88.9	0.92	96.63	4.01	3.3	216	1.2	2.75	180	46.1
0	47	47	0	52	1	0	22.04	1	0	2	0	180	100	12	0	0	0	0	1	0	0	1.5	0	1	0	68.3	0.63	108.41	4.23	3.3	216	1.8	1.83	120	51.3
0	42	42	0	56	1	1	20.76	1	0	2	0	200	150	14	0	1	0	0	1	0	0	0	0	0	0	79.5	0.97	81.96	3.95	3.8	276	1.2	3.17	230	45.5
0	36	36	0	56	1	1	22.04	0	1	2	0	220	150	10	0	0	0	0	1	0	0	0	0	0	0	94.3	0.87	108.39	4	4.6	239	1.2	3.83	199.17	46
1	4	7	1	57	1	0	22.15	0	1	2	0	210	200	10	0	1	1	0	1	0	1	5	0	2	1	74.6	0.72	103.61	3.76	4.1	233	1.4	2.93	166.43	44.6
1	10	23	1	57	1	0	26.17	1	0	2	0	240	180	15	0	0	0	0	1	0	1	4.8	0	2	0	74.6	0.86	86.74	4.28	3.1	208	0.8	3.88	260	46.8
1	10	40	0	58	1	1	20.99	0	0	2	0	200	80	19	1	1	0	0	1	0	0	0	0	0	0	84.2	0.94	89.57	4.28	4.3	257	1.8	2.39	142.78	51.8
0	36	36	0	62	1	0	18.07	0	0	2	0	280	400	11	0	0	0	0	1	0	0	2.6	0	1	0	69.6	0.63	110.48	3.76	5.4	283	1.8	3	157.22	46.6
0	43	43	0	62	1	1	21.97	1	1	2	0	190	120	11	0	1	0	0	1	0	0	0	0	0	0	67.8	0.96	70.62	4.09	4.2	158	1.5	2.8	105.33	48.4
0	47	47	0	62	1	0	21.97	1	1	2	0	195	120	9	0	0	0	0	1	0	0	1	0	1	0	82.1	0.9	91.22	4.02	4.1	145	1.6	2.56	90.62	48.2
0	40	40	0	63	1	1	22.96	0	0	2	0	215	100	12	0	0	0	0	1	0	0	0	0	0	0	90.3	0.88	102.61	4.21	4.1	214	1.4	2.93	152.86	49.1
0	43	43	0	63	0	0	23.53	1	1	2	0	225	150	15	0	0	0	0	1	1	0	2	0	1	0	57.3	0.89	64.38	4.11	3.2	291	1.3	2.46	223.85	47.6
1	26	43	0	63	1	0	23.53	1	1	2	0	225	150	15	0	0	0	0	1	0	0	1.5	0	2	1	84.5	0.82	103.05	4.25	4	291	1.5	2.67	194	50
1	9	15	1	64	1	0	20.9	1	1	2	0	240	200	10	0	0	0	0	1	0	0	1.8	0	1	1	78.4	0.85	92.24	3.72	3.8	173	1.3	2.92	133.08	43.7
0	49	49	0	64	1	0	21.3	1	1	2	0	230	160	13	0	0	0	0	1	0	0	1.2	0	1	1	78.8	0.66	119.39	4.11	5.9	140	1.8	3.28	77.78	50.1
0	53	53	0	65	1	1	22.58	1	1	2	0	195	100	18	0	0	0	0	1	0	0	0	0	0	0	77.1	0.68	113.38	4.1	3.2	178	1.3	2.46	136.92	47.5
0	41	41	0	66	1	0	21.67	1	1	2	0	220	100	11	0	0	0	0	1	0	0	1	0	1	0	78.1	0.71	110	3.68	4.4	184	1.8	2.44	102.22	45.8
0	46	46	0	66	1	0	24.22	0	0	2	0	190	120	11	0	0	0	0	1	0	0	0.8	0	1	0	68.3	0.86	79.42	4.28	7.7	174	1.9	4.05	91.58	52.3
0	37	37	0	68	1	0	19.36	1	0	2	0	230	200	13	0	0	0	0	1	0	0	2.6	0	1	1	85.2	0.81	105.19	4.02	4.2	200	1.5	2.8	133.33	47.7
0	36	36	0	68	1	1	24.09	1	0	2	0	200	200	10	0	1	0	0	1	0	0	0	0	0	0	70.5	0.72	97.92	4.18	4.5	336	1.4	3.21	240	48.8
0	44	44	0	69	1	0	20.55	1	1	2	0	205	100	13	0	0	0	0	1	0	0	1.2	0	1	0	81.1	0.72	112.64	4.08	4	276	1.1	3.64	250.91	46.3
0	48	48	0	71	1	1	22.31	1	1	2	0	200	50	11	0	0	0	0	1	0	0	0	0	0	0	95.2	0.98	97.14	4.17	3.4	184	1.3	2.62	141.54	48.2
0	50	50	0	71	1	1	22.31	1	1	2	0	200	50	11	0	0	0	0	1	0	0	0	0	0	0	91.2	0.85	107.29	4.21	4.4	184	1.5	2.93	122.67	49.6
0	50	50	0	72	1	0	20.03	1	1	2	0	215	100	17	0	1	0	0	1	0	0	0.4	0	1	0	77.3	0.87	88.85	4.32	4.7	174	1.3	3.62	133.85	49.7
0	45	45	0	72	1	0	20.2	1	1	2	0	180	200	13	0	0	0	0	1	0	0	5	0	2	1	82.3	0.66	124.7	3.83	5.1	195	1.7	3	114.71	46.8
0	39	39	0	73	1	1	21.51	1	1	2	0	235	200	10	0	0	0	0	1	0	0	0	0	0	0	84.6	0.78	108.46	4.19	3.2	218	1.2	2.67	181.67	47.9
0	39	39	0	73	1	1	22.77	0	1	2	0	225	150	12	0	1	0	0	1	0	0	0	0	0	0	86.7	0.9	96.33	4.22	3.2	154	1.8	1.78	85.56	51.2
1	3	14	1	57	1	0	22.32	1	1	3	0	225	200	12	0	0	0	0	1	0	0	3	0	2	1	80.9	0.86	94.07	3.79	3.5	176	1.2	2.92	146.67	43.9
0	38	38	0	57	1	1	24.97	1	1	3	0	220	120	11	0	0	0	0	1	0	0	0	0	0	0	77.4	0.62	124.84	3.88	6.4	139	1.3	4.92	106.92	45.3
1	4	30	1	58	1	0	24.09	1	1	3	0	200	100	21	1	1	1	0	1	0	0	2	0	2	1	58.5	0.79	74.05	4.18	3.7	213	1	3.7	213	46.8
0	52	52	0	60	1	1	21.05	0	1	3	0	200	100	17	0	1	1	0	1	0	0	0	0	0	0	93.1	1	93.1	4.17	5	362	1.9	2.63	190.53	51.2
1	17	36	0	61	1	0	20.69	1	1	3	1	250	120	11	0	0	0	0	1	0	0	7.4	1	2	1	75.2	0.74	101.62	4.07	4.1	195	1.2	3.42	162.5	46.7
0	50	50	0	64	1	0	20.08	1	1	3	1	250	100	22	0	1	1	0	1	1	0	3	0	1	0	67.1	0.71	94.51	3.64	3.7	318	1.5	2.47	212	43.9
0	36	36	0	65	1	0	25.88	1	1	3	0	230	150	13	0	0	0	0	1	0	0	2	1	1	1	91.9	0.86	106.86	3.72	3.5	269	1.4	2.5	192.14	44.2
1	8	21	1	66	1	0	21.71	0	1	3	1	200	50	15	0	0	0	0	1	0	0	5	0	2	1	71.6	0.85	84.24	3.86	5	208	1.5	3.33	138.67	46.1
1	7	14	1	66	0	0	21.77	0	0	3	0	205	120	10	0	0	1	0	1	0	0	2	0	2	1	79.4	0.98	81.02	4.15	3	168	1.2	2.5	140	47.5
0	42	42	0	66	1	1	23.05	1	1	3	0	190	160	11	0	0	0	0	1	0	0	0	0	0	0	68.1	0.9	75.67	4.05	4.1	254	1.4	2.93	181.43	47.5
0	40	40	0	68	0	1	23.5	0	0	3	0	200	160	13	0	1	0	0	1	0	0	0	0	0	0	73.1	0.96	76.15	4.18	3.5	204	1.4	2.5	145.71	48.8
0	38	38	0	71	1	1	23.03	1	1	3	0	205	200	11	0	0	0	0	1	0	0	0	0	0	0	85.2	0.65	131.08	4.22	3.2	254	1.8	1.78	141.11	51.2
1	19	39	0	74	0	0	19.6	0	0	3	0	235	250	11	0	0	0	0	1	0	0	1.4	0	1	1	74.6	0.95	78.53	4.06	4.3	222	1.4	3.07	158.57	47.6
1	9	18	1	52	1	0	20.9	1	1	1	0	310	350	16	0	1	1	0	2	0	0	2.8	0	1	1	63.4	0.82	77.32	4.11	4.8	188	1.3	3.69	144.62	47.6
1	7	13	1	53	1	0	19	1	1	1	0	200	50	10	0	0	0	0	2	0	0	2.8	0	1	1	81.4	0.68	119.71	3.92	4.8	223	2	2.4	111.5	49.2
0	51	51	0	53	1	0	19.26	1	1	1	0	215	200	14	0	1	0	0	2	0	0	1.3	0	1	0	75.4	0.78	96.67	4.08	3.5	213	1.9	1.84	112.11	50.3
1	7	10	1	57	1	0	21.22	1	1	1	0	250	150	14	0	0	0	0	2	0	0	5.6	0	2	0	79.3	0.91	87.14	4.02	3.8	197	1.1	3.45	179.09	45.7
1	6	11	1	63	0	0	18.44	0	0	1	0	210	120	10	0	0	1	0	2	0	1	4.5	0	2	1	76.5	0.82	93.29	4.38	4.9	236	1.1	4.45	214.55	49.3
0	42	42	0	64	1	1	22.04	1	1	1	0	180	120	13	0	0	0	0	2	0	0	0	0	0	0	74.7	0.71	105.21	4.05	3.7	298	1.3	2.85	229.23	47
0	40	40	0	65	1	1	25.16	0	1	1	0	190	50	21	0	1	0	0	2	0	0	0	0	0	0	66.8	0.58	115.17	4.16	4.2	169	1.4	3	120.71	48.6
0	46	46	0	67	1	1	19.57	1	1	1	0	200	160	11	0	0	0	0	2	0	0	0	0	0	0	81.2	0.83	97.83	3.98	3.4	122	1.1	3.09	110.91	45.3
1	11	23	1	68	1	0	21.83	1	1	1	0	280	200	13	0	0	0	0	2	0	0	2.4	0	2	0	76.8	0.92	83.48	4.18	4.3	272	1.5	2.87	181.33	49.3
1	29	36	0	47	1	0	19.38	1	1	2	0	230	150	13	0	0	0	0	2	0	0	4.4	1	2	1	80.6	0.68	118.53	4.23	4	187	1.3	3.08	143.85	48.8
1	8	34	1	48	1	0	22.68	1	1	2	0	230	150	9	0	0	0	0	2	0	1	1.6	0	2	1	80.6	0.78	103.33	4.27	8	252	2.5	3.2	100.8	55.2
0	37	37	0	50	0	1	22.07	0	0	2	0	190	150	12	0	0	0	0	2	0	0	0	0	0	0	77.2	0.72	107.22	4.08	3.9	158	1.2	3.25	131.67	46.8
1	7	12	1	50	1	0	22.41	1	1	2	0	225	120	13	0	0	1	0	2	0	0	2	1	2	1	62.4	0.65	96	4.16	3.2	169	1.3	2.46	130	48.1
0	51	51	0	50	0	1	23.37	0	0	2	0	190	150	12	0	0	0	0	2	0	0	0	0	0	0	90.4	0.87	103.91	4.32	4.1	175	1.2	3.42	145.83	49.2
1	6	14	1	51	1	0	19.79	1	1	2	0	200	100	52	1	1	1	0	2	0	1	3.2	0	2	1	71.6	0.86	83.26	3.88	5.8	285	1.1	5.27	259.09	44.3
0	36	36	0	53	1	1	22.31	1	1	2	0	210	150	26	1	0	0	1	2	1	1	0	0	0	0	82.4	0.86	95.81	4.05	5.8	209	1.6	3.62	130.62	48.5
0	40	40	0	54	1	1	21.45	1	1	2	0	230	150	11	0	0	0	0	2	0	0	0	0	0	0	64.1	0.63	101.75	4.17	3.8	196	1.4	2.71	140	48.7
0	38	38	0	55	1	1	21.26	1	1	2	0	185	50	11	0	0	0	0	2	0	0	0	0	0	0	68.8	0.71	96.9	4.26	4.8	174	1.1	4.36	158.18	48.1
0	36	36	0	56	1	1	22.05	1	1	2	0	150	150	10	0	0	0	0	2	0	0	0	0	0	0	78.4	0.58	135.17	4.36	3.1	149	1.5	2.07	99.33	51.1
0	40	40	0	58	1	0	20.96	1	1	2	0	315	150	12	0	0	0	0	2	0	1	2.5	1	2	0	78.5	0.85	92.35	4.09	4.6	159	1.5	3.07	106	48.4
1	5	8	1	59	1	0	20.2	1	1	2	0	260	350	10	0	0	1	0	2	1	1	5.2	0	2	1	60.8	0.7	86.86	4.24	6.6	282	1.4	4.71	201.43	49.4
0	39	39	0	60	1	0	21.23	1	1	2	0	220	200	10	0	0	0	0	2	0	0	4.2	0	1	0	61.3	0.73	83.97	3.97	3.3	208	2	1.65	104	49.7
0	54	54	0	60	1	1	23.38	1	1	2	0	185	50	10	0	0	0	0	2	0	0	0	0	0	0	90.2	0.83	108.67	3.98	4.2	285	2.1	2	135.71	50.3
1	6	16	1	61	1	1	18.37	1	1	2	0	215	120	13	0	0	0	0	2	0	0	0	0	0	0	72.4	0.87	83.22	3.92	4	271	1.3	3.08	208.46	45.7
1	10	15	1	61	1	0	20.03	1	1	2	0	240	200	36	1	1	0	0	2	0	0	1	0	1	0	68.3	0.78	87.56	4.08	4.7	179	2	2.35	89.5	50.8
0	39	39	0	61	1	1	21.97	1	1	2	0	190	100	12	0	0	0	0	2	0	0	0	0	0	0	87.4	0.72	121.39	3.92	5.3	154	1.8	2.94	85.56	48.2
0	46	46	0	61	1	1	22.31	1	1	2	0	185	50	31	1	1	0	0	2	0	0	0	0	0	0	85	0.82	103.66	4.2	3.4	207	1.3	2.62	159.23	48.5
0	41	41	0	62	1	1	23.83	0	1	2	0	240	200	9	0	0	0	0	2	0	0	0	0	0	0	73.2	0.93	78.71	4.28	4	194	1.4	2.86	138.57	49.8
1	5	31	1	62	1	0	24.8	1	1	2	0	220	120	10	0	0	0	1	2	0	0	2.2	1	2	1	66.8	0.86	77.67	3.88	3.9	131	1.8	2.17	72.78	47.8
0	43	43	0	63	1	1	21.22	1	1	2	0	205	160	12	0	0	0	0	2	0	0	0	0	0	0	58.8	0.75	78.4	4.14	4.3	178	1.3	3.31	136.92	47.9
0	43	43	0	63	1	1	21.22	1	1	2	0	205	160	12	0	0	0	0	2	0	0	0	0	0	0	92.2	0.86	107.21	4.18	6.3	278	1.3	4.85	213.85	48.3
0	37	37	0	63	1	0	21.97	1	1	2	0	215	100	12	0	0	0	0	2	0	0	5.2	1	2	1	69.6	0.62	112.26	3.9	4.8	161	1.8	2.67	89.44	48
0	52	52	0	63	1	1	23.44	1	1	2	0	210	100	11	0	0	0	0	2	0	0	0	0	0	0	66.7	0.92	72.5	4.06	3.1	170	1.3	2.38	130.77	47.1
0	38	38	0	63	1	0	24.57	1	0	2	0	215	200	30	1	1	0	0	2	0	0	2.5	0	2	0	90.5	0.74	122.3	3.77	4	150	1.4	2.86	107.14	44.7
1	23	45	0	64	1	0	18.29	1	1	2	0	340	200	11	0	0	0	0	2	0	1	3	1	1	1	78.6	0.69	113.91	4.13	4.3	253	1.4	3.07	180.71	48.3
0	50	50	0	64	1	1	19.14	1	1	2	0	220	150	9	0	0	1	0	2	0	0	0	0	0	0	91.3	0.84	108.69	4.1	5.3	254	1.8	2.94	141.11	50
0	41	41	0	64	1	0	20.07	0	1	2	0	245	250	13	0	0	0	0	2	0	0	2.6	0	1	0	69.8	0.64	109.06	4.03	3.5	399	1.4	2.5	285	47.3
0	54	54	0	65	1	1	18.37	0	0	2	0	190	180	15	0	0	0	0	2	0	0	0	0	0	0	80.6	0.93	86.67	4.32	4.1	160	1.5	2.73	106.67	50.7
0	44	44	0	65	1	1	18.37	0	0	2	0	190	180	15	0	0	0	0	2	0	0	0	0	0	0	76.1	0.73	104.25	4.05	4.1	148	1.3	3.15	113.85	47
0	44	44	0	65	1	0	21.45	0	1	2	0	205	100	12	0	0	0	0	2	0	0	2.4	0	2	0	75.2	0.88	85.45	4.25	2.7	280	1.7	1.59	164.71	51
1	7	11	1	65	1	0	22.49	1	1	2	0	240	150	42	1	1	1	0	2	1	1	5	0	2	1	83.7	0.8	104.62	4.03	3	128	1.4	2.14	91.43	47.3
1	3	7	1	66	1	0	17.31	1	1	2	0	235	200	9	0	0	0	0	2	0	0	3	0	2	1	70.6	0.98	72.04	4.12	2.8	218	1	2.8	218	46.2
1	9	14	1	66	1	0	19.27	0	0	2	0	230	150	10	0	0	0	0	2	0	0	2.2	0	1	1	83.9	0.93	90.22	4.1	4.4	174	1.1	4	158.18	46.5
1	9	18	1	66	1	0	19.27	0	0	2	0	230	150	10	0	0	0	0	2	0	0	3.5	0	1	1	65.7	0.64	102.66	3.97	4.4	174	1.3	3.38	133.85	46.2
0	37	37	0	66	1	0	22.06	1	1	2	0	205	100	12	0	0	0	0	2	0	0	2	0	1	0	77.5	0.65	119.23	4.16	4.7	129	2.2	2.14	58.64	52.6
0	39	39	0	67	1	1	21.51	1	1	2	0	185	50	41	1	1	0	0	2	0	0	0	0	0	0	86.5	0.82	105.49	4.28	3.8	187	1.2	3.17	155.83	48.8
0	44	44	0	67	1	1	24.22	0	0	2	0	305	100	16	0	1	0	0	2	0	0	0	0	0	0	76.9	0.87	88.39	4.02	3.3	241	1.3	2.54	185.38	46.7
1	10	40	0	67	1	0	26.95	0	1	2	0	230	120	10	0	0	0	0	2	0	0	6.5	1	2	1	85.2	0.94	90.64	3.83	3.5	133	1.2	2.92	110.83	44.3
0	41	41	0	68	1	0	21.3	1	1	2	0	210	150	10	0	0	0	0	2	0	0	4.2	0	1	0	57.2	0.79	72.41	4.28	4.5	108	1.4	3.21	77.14	49.8
0	41	41	0	69	1	0	20.08	1	1	2	0	230	200	11	0	0	0	0	2	0	0	1.3	0	2	0	80.4	0.7	114.86	4.63	3.7	281	1	3.7	281	51.3
0	52	52	0	70	1	0	17.96	1	1	2	0	200	100	10	0	0	0	0	2	0	0	0.6	0	1	0	86.3	0.88	98.07	4.14	4.9	204	1.4	3.5	145.71	48.4
0	50	50	0	70	1	0	17.96	1	1	2	0	200	100	10	0	0	0	0	2	0	0	0.5	1	1	0	79.6	0.63	126.35	3.56	4.9	204	1.4	3.5	145.71	42.6
1	20	44	0	70	1	0	22.15	1	0	2	0	220	160	47	1	1	0	0	2	0	0	3	0	2	1	58.9	0.89	66.18	4.35	4.8	212	1.3	3.69	163.08	50
1	6	13	1	71	1	0	21.67	1	1	2	0	240	150	10	0	0	0	0	2	0	0	4	1	1	0	59.2	0.88	67.27	4.42	5.1	181	1	5.1	181	49.2
0	51	51	0	71	1	1	21.97	1	1	2	0	225	150	10	0	0	0	0	2	0	0	0	0	0	0	71.4	0.78	91.54	4.06	3.7	148	1.6	2.31	92.5	48.6
1	7	24	1	72	1	0	19.05	1	1	2	0	185	50	12	0	0	0	0	2	0	0	4	1	2	1	70.7	0.78	90.64	3.88	4.7	124	1.1	4.27	112.73	44.3
0	46	46	0	72	1	0	22.31	1	0	2	1	200	220	14	0	1	0	0	2	0	0	1.2	0	1	0	92.1	0.98	93.98	4.22	4	287	1.8	2.22	159.44	51.2
0	45	45	0	72	0	0	24.98	1	1	2	0	220	100	9	0	0	0	0	2	0	0	3	0	1	1	76.7	0.88	87.16	4.09	4.7	234	2.1	2.24	111.43	51.4
0	43	43	0	72	1	0	25.31	1	1	2	0	150	120	10	0	0	0	0	2	0	0	2	0	1	0	70.6	0.7	100.86	3.99	4.5	140	1.4	3.21	100	46.9
0	40	40	0	73	1	0	22.27	0	1	2	0	220	100	11	0	0	0	0	2	0	0	3	0	2	0	84.2	0.64	131.56	4.13	2.9	223	1.4	2.07	159.29	48.3
1	19	25	1	74	1	0	19.53	1	1	2	0	275	50	12	0	0	0	0	2	0	0	2.7	0	2	1	77.3	0.83	93.13	4.03	4.3	174	1.4	3.07	124.29	47.3
0	44	44	0	74	1	0	21.67	0	1	2	0	195	150	11	0	0	0	0	2	0	0	0.8	0	1	0	82.6	0.74	111.62	4.08	3.1	240	0.9	3.44	266.67	45.3
0	36	36	0	74	1	0	21.77	0	1	2	0	150	100	11	0	0	0	0	2	0	0	2	1	1	1	78.6	0.75	104.8	4.17	4.7	277	1.4	3.36	197.86	48.7
1	15	36	0	74	1	0	21.77	0	1	2	0	150	100	11	0	0	0	0	2	0	0	2.5	1	2	1	72.4	0.74	97.84	4.05	4.7	277	1.1	4.27	251.82	46
1	8	13	1	50	1	0	21.97	0	1	3	0	225	200	22	0	1	0	0	2	1	1	9.5	1	2	1	83.4	0.94	88.72	4.15	3.6	206	1.2	3	171.67	47.5
0	42	42	0	52	1	0	19.03	1	1	3	1	310	50	11	0	0	0	0	2	0	0	4	1	1	1	75.2	0.72	104.44	4.06	3.7	273	1.8	2.06	151.67	49.6
0	48	48	0	54	1	0	22.6	1	0	3	1	210	100	10	0	0	0	0	2	0	0	0.8	0	1	0	87.8	0.86	102.09	4.26	4.1	253	1.9	2.16	133.16	52.1
1	5	20	1	55	1	0	21.97	0	1	3	0	265	300	11	0	0	0	0	2	0	1	4.6	0	2	1	70.4	0.84	83.81	3.83	4.3	300	1.7	2.53	176.47	46.8
0	45	45	0	56	1	0	22.43	1	0	3	1	205	100	12	0	0	0	0	2	1	1	1.5	1	1	1	76.3	0.73	104.52	4.55	7	179	3.5	2	51.14	63
1	15	46	0	57	1	0	20.76	1	1	3	1	210	100	28	1	0	0	0	2	0	0	2	0	2	1	62.6	0.65	96.31	3.95	3.6	282	1.2	3	235	45.5
1	9	14	1	57	1	0	22.32	1	1	3	0	225	200	12	0	0	0	0	2	0	0	3	0	2	1	70.5	0.79	89.24	4	3.2	102	1.8	1.78	56.67	49
0	40	40	0	57	1	0	22.58	1	1	3	1	250	300	10	0	0	0	0	2	1	1	3	1	2	1	76.2	0.68	112.06	4.01	3.9	157	1.5	2.6	104.67	47.6
1	11	18	1	57	1	0	24.22	1	1	3	0	215	120	11	0	0	0	0	2	0	0	4.2	0	2	1	92.3	0.97	95.15	4.13	3.7	204	1.2	3.08	170	47.3
1	14	32	1	61	1	0	22.59	1	1	3	0	205	130	10	0	0	0	0	2	0	0	2.7	0	2	1	81.6	0.76	107.37	4.12	3.8	165	1.3	2.92	126.92	47.7
0	43	43	0	61	1	1	24.09	1	1	3	0	235	100	11	0	0	0	0	2	0	0	0	0	0	0	71.6	0.64	111.87	4.17	4.4	319	1.2	3.67	265.83	47.7
1	8	22	1	62	1	0	21.45	1	1	3	1	240	150	13	0	0	1	0	2	0	0	1.8	0	1	0	67.9	0.68	99.85	4.2	3.9	241	1.5	2.6	160.67	49.5
1	8	25	1	62	1	0	21.45	1	1	3	1	240	150	13	0	0	1	0	2	0	0	4.3	0	2	1	81.7	0.78	104.74	3.55	3.9	141	1.3	3	108.46	42
0	52	52	0	63	1	1	22.04	1	0	3	0	285	300	26	1	1	0	0	2	0	0	0	0	0	0	79.6	0.59	134.92	3.84	3.5	211	1.3	2.69	162.31	44.9
0	37	37	0	64	1	0	21.22	1	0	3	1	205	120	10	0	0	0	0	2	0	0	3.8	0	1	0	78.4	0.81	96.79	4.05	3.6	209	1.7	2.12	122.94	49
0	42	42	0	64	1	0	25.35	1	0	3	0	220	150	12	0	0	0	0	2	0	0	5.2	1	2	1	72.3	0.94	76.91	4.25	3.1	225	1.3	2.38	173.08	49
1	8	14	1	66	1	0	21.22	1	1	3	1	220	150	10	0	0	0	0	2	1	0	2.6	1	2	1	85.6	0.8	107	3.7	3.2	192	1.1	2.91	174.55	42.5
0	41	41	0	66	1	0	21.3	1	1	3	1	205	200	10	0	0	0	0	2	0	0	3	0	2	0	93.5	0.7	133.57	4.17	3.7	145	1.6	2.31	90.62	49.7
1	18	44	0	67	1	0	22.57	1	1	3	1	250	300	10	0	0	0	0	2	0	0	1	1	1	0	74.9	0.86	87.09	4.1	4.3	194	1.6	2.69	121.25	49
0	39	39	0	67	1	1	23.83	0	1	3	1	200	150	11	0	0	0	0	2	0	0	0	0	0	0	63.5	0.78	81.41	4.27	4.4	224	1.6	2.75	140	50.7
0	48	48	0	69	1	1	20.4	1	1	3	0	200	200	13	0	0	0	1	2	0	0	0	0	0	0	85.6	0.71	120.56	3.96	4.6	182	1.3	3.54	140	46.1
0	37	37	0	69	1	0	23.44	0	0	3	1	190	120	10	0	0	0	0	2	0	0	2	0	1	1	75.1	0.7	107.29	4.08	4	134	1.6	2.5	83.75	48.8
0	41	41	0	70	1	0	21.51	1	1	3	0	230	150	12	0	0	0	0	2	0	0	1.2	0	1	0	67.3	0.88	76.48	3.95	3.9	242	1.3	3	186.15	46
0	54	54	0	72	1	1	19.84	1	1	3	1	240	300	25	1	0	0	0	2	0	0	0	0	0	0	83.6	0.63	132.7	4.14	4.6	188	1.3	3.54	144.62	47.9
1	6	12	1	74	1	0	20.31	0	1	3	1	195	50	23	0	1	0	1	2	0	0	4.2	0	2	1	75.8	0.9	84.22	4.19	3.6	237	1.5	2.4	158	49.4
0	42	42	0	75	1	1	21.26	1	0	3	1	210	200	16	0	1	0	0	2	0	0	0	0	0	0	82.5	0.73	113.01	4.2	4.3	184	1.2	3.58	153.33	48
1	4	17	1	60	1	0	21.26	1	1	1	0	225	100	14	0	1	0	0	3	1	1	3	0	2	1	85.2	0.97	87.84	4.27	3.5	202	1.2	2.92	168.33	48.7
1	18	38	0	65	1	0	21.95	1	1	1	0	215	130	10	0	0	0	0	3	0	0	1.3	0	1	0	87.9	0.71	123.8	4.13	4.1	165	1.1	3.73	150	46.8
1	8	25	1	69	0	0	29.3	1	0	1	0	270	200	13	0	1	0	0	3	1	0	3	1	2	1	87.8	0.97	90.52	3.62	4.1	195	1.1	3.73	177.27	41.7
0	41	41	0	71	1	0	19.49	0	0	1	0	200	160	11	0	0	0	0	3	0	0	3	0	1	0	86	0.93	92.47	4.03	3.4	154	1.2	2.83	128.33	46.3
1	6	33	1	73	1	0	22.04	1	1	1	0	120	100	11	0	1	1	0	3	1	1	4.5	0	2	1	86.3	0.91	94.84	3.76	3.7	180	1.1	3.36	163.64	43.1
1	10	18	1	49	0	0	23.14	1	1	2	0	240	200	11	0	0	0	0	3	1	1	5	1	1	1	78.6	0.65	120.92	4.15	3.5	153	1.1	3.18	139.09	47
0	38	38	0	52	1	0	23.31	0	1	2	0	240	250	12	0	0	0	0	3	0	0	2.8	0	2	0	91.5	0.96	95.31	4.09	4.7	276	1.7	2.76	162.35	49.4
0	46	46	0	53	1	0	18.75	1	1	2	0	235	300	33	1	0	1	0	3	0	0	5.4	1	2	0	85.2	0.7	121.71	4.16	2.6	165	1.1	2.36	150	47.1
0	38	38	0	53	1	0	24.21	1	1	2	0	225	100	13	0	0	0	0	3	0	0	4	0	2	0	81.9	0.85	96.35	3.87	3.7	151	1.7	2.18	88.82	47.2
1	10	17	1	54	0	0	21.93	0	0	2	0	215	100	26	1	1	0	0	3	0	0	2.3	0	2	0	81.7	1.04	78.56	4.29	3.7	147	1.2	3.08	122.5	48.9
0	37	37	0	55	1	0	18.37	1	0	2	0	245	200	11	0	0	0	0	3	1	1	4.5	1	2	1	69.3	0.63	110	3.95	4.9	309	2.2	2.23	140.45	50.5
0	42	42	0	55	1	0	19.88	0	1	2	0	215	100	40	1	1	0	0	3	1	1	3.2	0	2	1	76.4	0.88	86.82	4.05	5.9	122	1.5	3.93	81.33	48
0	42	42	0	56	1	1	20.76	1	1	2	0	200	150	14	0	1	0	0	3	0	0	0	0	0	0	63.7	0.85	74.94	4.05	3.8	276	1.2	3.17	230	46.5
0	44	44	0	56	1	1	22.32	1	1	2	0	210	100	14	0	0	0	0	3	0	0	0	0	0	0	87.2	0.84	103.81	4.22	3.6	180	1.7	2.12	105.88	50.7
0	51	51	0	57	1	1	22.48	1	0	2	0	205	120	11	0	0	0	0	3	0	0	0	0	0	0	86.8	0.68	127.65	3.95	3.8	208	1.6	2.37	130	47.5
0	40	40	0	58	1	0	21.61	1	1	2	0	225	100	10	0	0	0	0	3	1	1	2.6	0	1	0	68.2	0.77	88.57	3.91	3.3	238	2.5	1.32	95.2	51.6
1	21	38	0	60	1	0	20.55	1	0	2	0	225	100	11	0	0	0	0	3	0	0	1.6	0	1	1	73.3	0.83	88.31	4.66	4	330	1.3	3.08	253.85	53.1
1	3	8	1	60	1	0	23.59	1	1	2	0	205	120	12	0	0	0	0	3	0	0	1	0	2	1	75	0.7	107.14	3.98	3	239	1.4	2.14	170.71	46.8
1	5	19	1	61	1	0	18.37	1	1	2	0	215	120	13	0	0	0	0	3	0	0	3.5	0	2	1	75.2	0.74	101.62	4.11	4	171	2.1	1.9	81.43	51.6
0	44	44	0	62	1	1	22.32	1	1	2	0	200	180	12	0	0	0	0	3	0	0	0	0	0	0	77.2	0.61	126.56	4.02	3.4	176	1.2	2.83	146.67	46.2
0	38	38	0	63	1	1	21.45	0	1	2	0	150	150	10	0	0	0	0	3	0	0	0	0	0	0	78.8	0.58	135.86	4.29	3	185	1.6	1.88	115.62	50.9
0	36	36	0	63	1	0	22.84	1	1	2	0	310	150	9	0	0	0	0	3	0	0	2.4	0	1	0	85.7	0.82	104.51	3.86	4.7	161	1.6	2.94	100.62	46.6
1	21	44	0	64	0	1	19.31	0	0	2	0	210	80	11	0	0	0	0	3	0	0	0	0	0	0	73.3	0.82	89.39	3.83	3.8	162	1.2	3.17	135	44.3
0	48	48	0	65	1	0	20.52	0	0	2	0	240	200	11	0	0	0	0	3	0	1	1.9	0	1	0	104.6	0.68	153.82	3.96	5.4	158	0.9	6	175.56	44.1
1	9	32	1	66	1	0	19.1	1	1	2	0	250	100	46	1	1	0	0	3	0	0	4	0	2	0	79.5	0.73	108.9	4.2	3.6	289	1.2	3	240.83	48
0	51	51	0	66	1	0	19.96	1	1	2	0	195	50	14	0	1	0	0	3	0	1	1.6	0	2	0	73.6	0.65	113.23	4.29	3.5	241	1.5	2.33	160.67	50.4
0	42	42	0	66	1	0	21.67	1	1	2	0	205	120	11	0	0	0	0	3	0	1	3	0	2	0	72.8	0.77	94.55	4.34	5.4	107	2.1	2.57	50.95	53.9
1	28	45	0	67	1	0	19.59	1	0	2	0	215	150	11	0	0	0	0	3	0	0	1.8	0	1	1	75.4	0.73	103.29	4.08	3.7	307	1.2	3.08	255.83	46.8
1	14	37	0	67	0	1	20.83	0	0	2	0	200	100	16	0	1	0	0	3	0	0	0	0	0	0	60.4	0.85	71.06	3.91	4.5	213	1.2	3.75	177.5	45.1
1	6	8	1	67	1	0	21.08	1	0	2	0	205	100	10	0	0	0	0	3	0	0	1	0	2	1	87.7	1.02	85.98	3.87	4.2	169	1.4	3	120.71	45.7
0	46	46	0	69	1	0	19.33	1	0	2	0	220	180	14	0	1	0	0	3	0	0	4	0	2	0	77.8	0.87	89.43	3.7	4	203	1.3	3.08	156.15	43.5
0	37	37	0	69	0	0	20.2	0	0	2	0	220	200	11	0	0	0	0	3	0	0	3.6	0	1	1	76.5	0.75	102	4.22	3.8	181	1.5	2.53	120.67	49.7
0	45	45	0	70	1	0	20.76	1	0	2	0	315	150	12	0	0	0	0	3	0	0	1.4	0	1	0	62.6	0.74	84.59	4.01	4.3	179	1.3	3.31	137.69	46.6
1	13	26	1	71	1	0	21.11	0	0	2	0	220	200	13	0	0	0	0	3	0	0	2.5	0	2	0	76.7	0.95	80.74	4.1	3.8	235	1.5	2.53	156.67	48.5
1	8	26	1	71	1	0	21.97	0	0	2	0	255	200	10	0	0	0	0	3	0	0	3	0	2	1	73.8	0.93	79.35	4.2	4.2	154	1.3	3.23	118.46	48.5
1	5	23	1	72	1	0	19.49	1	0	2	0	240	180	35	1	1	1	0	3	1	0	2.8	1	1	1	88.2	0.79	111.65	4.11	4.6	218	1.2	3.83	181.67	47.1
0	46	46	0	74	1	0	21.01	1	1	2	0	215	180	11	0	0	0	0	3	0	0	1.2	0	1	0	87.6	0.88	99.55	4.57	5.6	254	1.7	3.29	149.41	54.2
0	47	47	0	74	1	0	22.27	1	0	2	0	265	300	11	0	0	1	0	3	0	1	1.6	1	1	1	84.9	0.78	108.85	3.84	4.5	237	1.4	3.21	169.29	45.4
0	47	47	0	74	1	0	22.27	1	0	2	0	265	300	11	0	0	1	0	3	0	0	1	1	1	0	86.6	0.66	131.21	4.11	4.5	237	1.4	3.21	169.29	48.1
0	36	36	0	75	1	0	19.1	1	1	2	0	195	50	11	0	0	0	0	3	0	1	4	0	2	1	67.9	0.9	75.44	3.86	3	233	1.3	2.31	179.23	45.1
0	54	54	0	51	1	0	25.46	1	1	3	0	245	200	16	1	0	0	0	3	0	0	2.5	1	1	1	78.9	0.82	96.22	3.67	4.2	224	2	2.1	112	46.7
0	54	54	0	54	1	0	20.76	1	1	3	0	235	160	14	0	1	0	0	3	0	0	2	0	1	0	75.6	0.66	114.55	4.36	4.4	130	0.6	7.33	216.67	46.6
0	49	49	0	54	0	0	23.74	1	1	3	1	200	50	9	0	0	0	0	3	0	1	2	1	1	0	87.6	0.76	115.26	4.04	3.2	152	1.1	2.91	138.18	45.9
0	48	48	0	56	1	0	19.81	1	1	3	1	280	400	13	0	0	0	0	3	0	0	4.5	0	1	1	75.6	0.7	108	4.32	4.4	278	1.7	2.59	163.53	51.7
1	5	21	1	57	1	1	19.57	1	1	3	0	240	100	13	0	0	0	0	3	1	1	0	0	0	0	62.3	0.72	86.53	4.23	4	165	0.8	5	206.25	46.3
1	8	20	1	57	1	1	19.57	1	1	3	0	240	100	13	0	0	0	0	3	1	1	0	0	0	0	86.7	0.76	114.08	4.2	3.4	121	1.2	2.83	100.83	48
1	13	37	0	57	0	1	20.57	0	0	3	0	300	150	12	0	0	0	0	3	0	0	0	0	0	0	63.4	0.75	84.53	3.85	3.1	126	1.1	2.82	114.55	44
0	46	46	0	57	0	0	20.98	1	1	3	1	225	160	10	0	0	0	0	3	0	0	1.9	0	1	1	90.3	0.93	97.1	4.15	7.2	186	2	3.6	93	51.5
1	10	35	1	59	0	0	20.55	1	0	3	1	355	250	14	0	0	0	0	3	0	0	4	0	2	1	70.3	0.83	84.7	4.02	4.4	197	1.2	3.67	164.17	46.2
1	26	46	0	59	1	0	22.41	1	0	3	0	235	100	12	0	0	1	0	3	0	0	1.8	1	2	1	83.6	0.74	112.97	3.89	4.6	267	1.3	3.54	205.38	45.4
0	48	48	0	59	1	1	22.49	0	0	3	1	190	100	26	1	1	0	0	3	0	0	0	0	0	0	86.3	0.83	103.98	4.25	3.6	205	1.1	3.27	186.36	48
0	43	43	0	60	1	0	22.86	1	1	3	0	210	140	13	0	0	0	0	3	0	0	0.8	1	1	0	76.5	0.63	121.43	4.23	5.1	243	2	2.55	121.5	52.3
0	48	48	0	61	1	0	20.96	1	1	3	1	200	100	10	0	0	0	0	3	1	1	3.1	0	2	1	82.8	0.74	111.89	4.07	4.5	182	2.1	2.14	86.67	51.2
0	40	40	0	61	1	1	22.32	1	0	3	0	190	80	15	0	1	0	0	3	0	0	0	0	0	0	72.6	0.62	117.1	4.21	3.8	153	1.2	3.17	127.5	48.1
0	48	48	0	63	1	0	30.09	1	1	3	0	245	200	13	0	0	0	0	3	0	0	4.2	1	2	1	86.5	0.97	89.18	4.13	3.2	217	1.2	2.67	180.83	47.3
0	48	48	0	64	1	0	20.24	1	1	3	0	220	100	14	0	1	1	0	3	0	1	2	1	2	1	83.4	1.12	74.46	4.15	4	405	1.3	3.08	311.54	48
1	6	12	1	65	1	0	23.88	1	1	3	0	255	250	10	0	0	0	0	3	0	0	1	0	1	1	72.1	0.6	120.17	4.19	7.3	290	1.9	3.84	152.63	51.4
1	17	34	1	66	1	0	20.76	0	1	3	0	150	100	28	1	1	1	0	3	1	1	2.5	1	2	1	71.5	0.67	106.72	4.08	3.6	174	1	3.6	174	45.8
0	41	41	0	66	0	0	23.8	0	0	3	0	195	150	13	0	0	0	0	3	0	0	1.5	0	2	0	90.3	0.96	94.06	3.94	5.1	152	1.9	2.68	80	48.9
0	47	47	0	68	1	0	17.65	1	1	3	1	235	200	12	0	0	0	0	3	0	0	3	1	2	1	77.4	0.64	120.94	4.16	4.4	135	1.4	3.14	96.43	48.6
0	39	39	0	68	1	1	23.14	0	1	3	0	215	100	11	0	0	0	0	3	0	0	0	0	0	0	68.6	0.63	108.89	4.13	4.7	242	1.5	3.13	161.33	48.8
1	15	28	1	68	1	0	23.88	0	1	3	1	230	150	9	0	0	0	0	3	1	1	6.4	1	2	1	58.7	0.63	93.17	3.89	3.6	190	1.1	3.27	172.73	44.4
1	5	14	1	69	1	0	26.22	1	1	3	0	230	150	10	0	0	0	0	3	0	0	4.6	1	2	1	65.8	0.63	104.44	4.3	3.5	112	1.6	2.19	70	51
1	11	40	0	71	1	0	22.41	0	1	3	0	195	80	11	0	0	0	0	3	1	0	3.8	0	2	0	72.3	0.86	84.07	4.2	3.2	136	1	3.2	136	47
1	15	45	0	72	1	1	19.79	0	1	3	0	180	180	10	0	0	0	0	3	0	0	0	0	0	0	56.5	0.71	79.58	4.37	3.8	157	2.1	1.81	74.76	54.2
1	15	36	0	72	1	0	22.27	0	1	3	0	220	200	13	0	0	0	0	3	0	0	3.2	1	2	1	65.8	0.87	75.63	4.14	4.1	267	1.3	3.15	205.38	47.9
0	45	45	0	73	1	0	25.24	1	1	3	1	310	150	9	0	0	1	0	3	1	1	2	1	2	1	83.7	0.7	119.57	4.37	6.2	211	1.3	4.77	162.31	50.2
